# Supplementary material for: Anticalin N- or C-Terminal on a Monoclonal Antibody Affects Both Production and In Vitro Functionality
Source: Antibodies (Basel). 2022 Aug 22;11(3):54. doi: 10.3390/antib11030054 (PMC9397084; doi:10.3390/antib11030054)
Supplement: Supplementary file 1 [file antibodies-11-00054-s001.zip]

Archive with 1 entries (1 files):
- antibodies-1813240-supplementary.pdf
